# Supplementary material for: The hidden costs of ‘free’ treatment: A cross-sectional study of patient-incurred costs for daily methadone maintenance treatment in Nairobi, Kenya
Source: PLOS Ment Health. 2025 Sep 2;2(9):e0000383. doi: 10.1371/journal.pmen.0000383 (PMC12798256; doi:10.1371/journal.pmen.0000383)
Supplement: S1 Data — (XLSX) [file pmen.0000383.s001.xlsx]

## Sheet: All Data
Randomized Participant Number	Sex	Age	Marital_Status	Children	Number_Children	Level_Education	Household_Income	Duration_Rx	Payments_for_Rx	Payment_Type_Freq_Amt	Freq_Rx_Visit	Distance_Travelled	How_long_did_it_take_way_time_in_minutes	Travel_Mode	Travel_Cost	Other_Costs_Incurred	OtherCosts_Type_Freq_Amt	In_total_how_much_t_wiki_Time_in_Hours	Employment	Tx_Interference_With_Work	If_you_are_currently_rogram_hii_kila_wiki	How_many_hours_per_w_ya_mwisho_au_ya_sasa	Are_you_were_you_pai_wiki_ama_kila_mwaka	Rate_of_Pay
P001	female	35-44	married or cohabiting	yes	1	primary_education	Low Income	5+yrs	yes	100	3	21-30	31-60min	public_bus_matatus	90	yes	20	2	unemployed			54	daily	200
P002	male	35-44	separated	yes	2	secondary_education	Low Income	5+yrs	no	0	5	<5	<30min	walk	0	yes	200	1	unemployed			6	daily	7500
P003	male	45-54	married or cohabiting	yes	3	secondary_education	Low Income	5+yrs	yes	150	7	<5	<30min	public_bus_matatus	100	yes	100	1	employed	no	0	6	monthly	18000
P004	female	35-44	separated	yes	3	primary_education	Low Income	5+yrs	no	0	7	<5	<30min	walk	0	no	0	1	unemployed			50	daily	500
P005	female	45-54	widowed	yes	5	secondary_education	Low Income	5+yrs	no	0	7	<5	<30min	public_bus_matatus walk	100	no	0	0	unemployed			30	monthly	8000
P006	male	35-44	single	no	0	primary_education	Low Income	5+yrs	no	0	7	<5	<30min	walk	0	yes	20	1	employed	yes	1	60	daily	200
P007	male	45-54	married or cohabiting	yes	4	primary_education	Low Income	5+yrs	no	0	7	>31	<30min	public_bus_matatus	130	no	0	2	unemployed			5	daily	1800
P008	male	35-44	separated	yes	2	secondary_education	Low Income	5+yrs	no	0	7	6-10	<30min	public_bus_matatus	100	yes	20	1	unemployed			6	daily	500
P009	male	45-54	married or cohabiting	yes	2	secondary_education	Low Income	5+yrs	no	0	7	6-10	<30min	walk	0	yes	35	2	unemployed			6	daily	2000
P010	female	35-44	married or cohabiting	no	0	primary_education	Mid/High Income	5+yrs	no	0	7	<5	<30min	walk	0	no	0	21	unemployed			15	daily	2000-4000
P011	female	35-44	married or cohabiting	yes	1	secondary_education	Low Income	5+yrs	yes	150	7	6-10	61-120min	public_bus_matatus walk	100	yes	50	14	employed	no	0	24	monthly	9500
P012	male	45-54	married or cohabiting	yes	3	secondary_education	Low Income	5+yrs	yes	100	7	<5	<30min	walk	100	yes	150	3	employed	yes	1	8	daily	6000
P013	male	45-54	married or cohabiting	yes	1	tertiary_education	Low Income	5+yrs	yes	150	7	6-10	<30min	public_bus_matatus motorcycle walk	50	yes	35	35	unemployed			8	monthly	Less
P014	male	45-54	widowed	yes	2	secondary_education	Mid/High Income	5+yrs	no	0	7	<5	<30min	walk	0	no	0	1	unemployed			48	daily	575
P015	male	35-44	separated	yes	1	secondary_education	Low Income	5+yrs	no	0	7	6-10	<30min	public_bus_matatus	60	yes	45	2	unemployed			6	monthly	6500
P016	male	25-34	married or cohabiting	yes	3	secondary_education	Low Income	5+yrs	no	0	7	11-20	31-60min	public_bus_matatus	200	no	0	1	unemployed			4	monthly	6500
P017	male	55+	single	no	0	tertiary_education	Mid/High Income	5+yrs	no	0	7	6-10	61-120min	car public_bus_matatus	300	no	0	0	employed	no	2	42	monthly	45000
P018	male	45-54	widowed	yes	4	primary_education	Low Income	5+yrs	no	0	7	<5	<30min	walk	0	yes	20	2	unemployed			12	daily	400
P019	male	45-54	separated	yes	5	tertiary_education	Mid/High Income	5+yrs	no	0	3	>31	31-60min	public_bus_matatus	200	yes	50	40	employed	yes	20	42	monthly	94000
P020	male	45-54	married or cohabiting	yes	4	secondary_education	Low Income	5+yrs	no	0	7	11-20	61-120min	public_bus_matatus	500	yes	150	21	employed	yes	15	10	monthly	30000
P021	female	45-54	single	yes	1	secondary_education	Low Income	5+yrs	yes	150	7	6-10	<30min	public_bus_matatus	130	no	0	1	unemployed			20	monthly	6000
P022	female	25-34	single	yes	2	primary_education	Low Income	5+yrs	no	0	7	<5	<30min	public_bus_matatus	60	yes	20	1	unemployed			32	daily	2000
P023	male	35-44	separated	yes	1	tertiary_education	Mid/High Income	5+yrs	yes	200	7	21-30	<30min	public_bus_matatus	120	yes	50	1	unemployed			48	weekly	12000
P024	male	35-44	divorced	yes	2	primary_education	Mid/High Income	5+yrs	no	0	7	<5	<30min	public_bus_matatus	100	no	0	1	unemployed			12	daily	1000
P025	female	25-34	married or cohabiting	yes	2	secondary_education	Low Income	5+yrs	no	0	7	<5	31-60min	public_bus_matatus	300	yes	60	2	unemployed			3	monthly	6000
P026	male	35-44	widowed	yes	3	primary_education	Low Income	5+yrs	no	0	7	11-20	61-120min	public_bus_matatus	150	yes	50	2	unemployed			6	monthly	6500
P027	male	45-54	separated	yes	2	primary_education	Low Income	5+yrs	no	0	7	11-20	31-60min	public_bus_matatus	180	yes	20	0	unemployed			40	daily	500
P028	female	35-44	divorced	yes	2	no_education	Low Income	5+yrs	no	0	3	11-20	<30min	public_bus_matatus walk	100	yes	100	70	unemployed			12	monthly	6000
P029	male	35-44	married or cohabiting	yes	3	primary_education	Low Income	5+yrs	no	0	7	11-20	31-60min	public_bus_matatus	150	yes	20	2	unemployed			12	daily	700
P030	female	18-24	single	yes	2	primary_education	Low Income	5+yrs	yes	100	7	11-20	>121min	walk	80	yes	20	21	unemployed			98	daily	200
P031	male	45-54	married or cohabiting	yes	1	tertiary_education	Mid/High Income	5+yrs	no	0	7	11-20	31-60min	public_bus_matatus	130	yes	70	30	employed	yes	5	30	monthly	14000
P032	male	45-54	single	yes	3	primary_education	Low Income	5+yrs	no	0	7	>31	31-60min	public_bus_matatus other	500	yes	20	7	unemployed			12	daily	200-1000
P033	male	35-44	separated	yes	2	secondary_education	Low Income	5+yrs	yes	150	7	11-20	>121min	public_bus_matatus	180	yes	20	1	unemployed			75	daily	500
P034	female	25-34	married or cohabiting	yes	1	primary_education	Low Income	5+yrs	no	0	7	<5	<30min	motorcycle walk	200	yes	20	21	unemployed			56	daily	1000
P035	male	35-44	married or cohabiting	yes	1	primary_education	Low Income	5+yrs	no	0	7	<5	<30min	walk	0	yes	20	140	unemployed			9	daily	300
P036	female	35-44	married or cohabiting	yes	1	no_education	Low Income	5+yrs	no	0	7	11-20	<30min	public_bus_matatus motorcycle walk	50	no	0		unemployed			1	daily	1000-18000
P037	male	45-54	married or cohabiting	yes	2	primary_education	Low Income	5+yrs	no	0	7	<5	31-60min	public_bus_matatus	60	yes	60	0	employed	no	0	35	daily	600
P038	male	35-44	married or cohabiting	yes	4	secondary_education	Low Income	5+yrs	no	0	7	6-10	31-60min	public_bus_matatus walk	200	yes	25	0	unemployed			64	daily	800
P039	male	45-54	married or cohabiting	yes	3	secondary_education	Mid/High Income	5+yrs	no	0	7	<5	<30min	public_bus_matatus motorcycle	200	yes	100	21	employed	no	0	42	monthly	10000
P040	female	25-34	single	yes	1	primary_education	Low Income	5+yrs	yes	100	7	21-30	<30min	public_bus_matatus	140	yes	35	2	unemployed			5	monthly	6500
P041	female	25-34	single	yes	1	tertiary_education	Low Income	5+yrs	no	0	7	6-10	31-60min	public_bus_matatus	120	yes	120	2	unemployed			35	monthly	17000
P042	male	45-54	separated	yes	2	primary_education	Low Income	5+yrs	no	0	7	11-20	<30min	public_bus_matatus	100	yes	20	1	unemployed			54	daily	1000
P043	male	35-44	married or cohabiting	yes	2	primary_education	Low Income	5+yrs	yes	100	7	<5	31-60min	public_bus_matatus	120	yes	20	2	unemployed			5	daily	1000
P044	male	45-54	married or cohabiting	yes	1	primary_education	Low Income	5+yrs	no	0	7	11-20	<30min	walk	100	no	0	1	unemployed			12	daily	500
P045	male	35-44	married or cohabiting	yes	3	primary_education	Low Income	5+yrs	no	0	7	6-10	31-60min	public_bus_matatus	0	no	0	0	unemployed			8	daily	2000
P046	male	45-54	married or cohabiting	yes	4	primary_education	Low Income	5+yrs	no	0	7	<5	<30min	walk	0	no	0	20	unemployed			1	daily	100
P047	male	35-44	divorced	yes	1	primary_education	Low Income	5+yrs	no	0	7	11-20	31-60min	public_bus_matatus	200	yes	20	5	unemployed			4	daily	1000
P048	male	35-44	married or cohabiting	no	0	primary_education	Low Income	5+yrs	no	0	7	<5	<30min	walk	50	no	0	0	unemployed			12	daily	500
P049	male	35-44	single	no	0	secondary_education	Low Income	5+yrs	no	0	7	<5	<30min	public_bus_matatus	50	no	0	1	employed	no	1	6	monthly	6500
P050	male	45-54	separated	yes	2	secondary_education	Mid/High Income	5+yrs	no	0	7	<5	31-60min	public_bus_matatus	130	yes	20	3	unemployed			2	daily	1500
P051	male	45-54	separated	yes	1	primary_education	Low Income	5+yrs	no	0	7	6-10	61-120min	public_bus_matatus walk	100	yes	20	70	unemployed			12	monthly	0
P052	male	35-44	separated	yes	2	secondary_education	Low Income	5+yrs	yes	100	7	<5	<30min	public_bus_matatus	100	yes	75	2	employed	yes	2	8	monthly	6000
P053	female	25-34	single	no	0	primary_education	Low Income	5+yrs	no	0	7	<5	<30min	public_bus_matatus motorcycle walk	300	yes	20	28	unemployed			24	daily	500
P054	male	45-54	married or cohabiting	yes	3	primary_education	Low Income	5+yrs	no	0	7	21-30	31-60min	public_bus_matatus	120	no	0	1	unemployed			5	monthly	6500
P055	male	45-54	separated	yes	3	primary_education	Mid/High Income	5+yrs	no	0	7	<5	<30min	walk	0	no	0	0	unemployed			5	monthly	6500
P056	male	35-44	married or cohabiting	yes	5	secondary_education	Low Income	5+yrs	no	0	7	<5	<30min	public_bus_matatus	30	no	0	0	unemployed			12	daily	10000
P057	female	25-34	married or cohabiting	yes	6	primary_education	Low Income	5+yrs	no	0	7	11-20	31-60min	public_bus_matatus	140	yes	20	1	unemployed			12	daily	800
P058	male	45-54	separated	yes	2	secondary_education	Low Income	5+yrs	no	0	7	21-30	61-120min	public_bus_matatus	150	yes	20	1	unemployed			3	daily	1000
P059	male	45-54	married or cohabiting	yes	2	primary_education	Mid/High Income	5+yrs	yes	200	7	11-20	<30min	public_bus_matatus	0	no	0	70	employed	no	0	16	daily	1500
P060	male	25-34	separated	yes	1	tertiary_education	Low Income	5+yrs	yes	150	7	21-30	<30min	car	0	yes	50	2	employed	yes	0	24	monthly	7500
P061	male	25-34	single	no	0	primary_education	Low Income	5+yrs	no	0	7	6-10	>121min	walk	0	yes	20	1	unemployed			35	daily	500
P062	male	35-44	widowed	no	0	secondary_education	Low Income	5+yrs	no	0	7	<5	31-60min	walk	0	yes	50	1	unemployed			60	weekly	9000
P063	female	45-54	married or cohabiting	yes	3	secondary_education	Low Income	5+yrs	no	0	7	21-30	31-60min	public_bus_matatus	200	no	0	1	employed	no	1	3	monthly	6500
P064	male	45-54	separated	yes	2	secondary_education	Low Income	5+yrs	no	0	7	21-30	61-120min	public_bus_matatus train	260	no	0	70	employed	no	2	24	monthly	7500
P065	female	35-44	single	yes	1	primary_education	Low Income	5+yrs	no	0	7	11-20	61-120min	public_bus_matatus	300	yes	75	4	unemployed			3	monthly	6000
P066	male	45-54	married or cohabiting	yes	3	tertiary_education	Mid/High Income	5+yrs	no	0	7	6-10	<30min	public_bus_matatus	150	yes	200	1	unemployed			42	monthly	100000
P067	male	45-54	single	no	0	tertiary_education	Mid/High Income	5+yrs	yes	200	7	6-10	<30min	public_bus_matatus	80	no	0	140	unemployed			35	daily	1800
P068	male	35-44	married or cohabiting	yes	2	primary_education	Mid/High Income	5+yrs	no	0	7	<5	<30min	public_bus_matatus	80	yes	50	35	employed	no	5	25	monthly	8000
P069	male	35-44	married or cohabiting	yes	1	primary_education	Low Income	5+yrs	no	0	7	<5	<30min	motorcycle	300	no	0	1	employed	yes	5	40	weekly	3000
P070	male	35-44	married or cohabiting	yes	1	primary_education	Mid/High Income	5+yrs	no	0	7	6-10	<30min	public_bus_matatus	200	yes	35	1	unemployed			60	daily	1500
P071	female	25-34	single	yes	1	primary_education	Low Income	5+yrs	no	0	7	<5	<30min	motorcycle walk	100	yes	50	35	employed	yes	14	168	daily	500
P072	female	25-34	married or cohabiting	yes	1	primary_education	Low Income	5+yrs	yes	100	7	<5	31-60min	walk	100	yes	20	5	unemployed			8	daily	1000
P073	female	35-44	single	yes	2	primary_education	Low Income	5+yrs	no	0	7	<5	31-60min	walk	0	yes	20	0	unemployed			54	monthly	5000
P074	male	45-54	married or cohabiting	yes	4	tertiary_education	Mid/High Income	5+yrs	no	0	7	11-20	61-120min	car public_bus_matatus	200	yes	100	21	employed	yes	21	14	daily	1000
P075	female	25-34	single	yes	1	primary_education	Low Income	5+yrs	no	0	7	11-20	31-60min	public_bus_matatus walk	100	yes	150	35	unemployed			14	daily	9900
P076	male	35-44	single	no	0	tertiary_education	Mid/High Income	5+yrs	no	0	7	11-20	31-60min	public_bus_matatus	200	yes	150	21	employed	yes	4	16	monthly	20000
P077	female	35-44	separated	yes	3	primary_education	Low Income	5+yrs	no	0	7	<5	<30min	walk	0	yes	20	2	unemployed			5	daily	2000
P078	male	35-44	married or cohabiting	yes	3	primary_education	Low Income	5+yrs	no	0	7	21-30	31-60min	public_bus_matatus	200	no	0	1	unemployed			8	weekly	6500
P079	male	35-44	single	yes	3	tertiary_education	Mid/High Income	5+yrs	yes	500	7	6-10	31-60min	car public_bus_matatus motorcycle	180	no	0	36	employed	no	12	36	monthly	38000
P080	male	45-54	separated	yes	3	primary_education	Mid/High Income	5+yrs	no	0	7	<5	<30min	walk	50	no	0	2	unemployed			0	monthly	40000
P081	male	35-44	married or cohabiting	yes	2	secondary_education	Low Income	5+yrs	no	0	7	6-10	31-60min	public_bus_matatus	100	yes	30	0	employed	yes	5	30	monthly	6500-8000
P082	male	45-54	married or cohabiting	yes	4	primary_education	Low Income	5+yrs	yes	100	7	11-20	<30min	public_bus_matatus	70	yes	20	2	unemployed			8	daily	700
P083	male	35-44	married or cohabiting	yes	3	primary_education	Low Income	5+yrs	no	0	7	21-30	31-60min	public_bus_matatus	180	yes	20	70	unemployed			34	daily	500-1500
P084	male	35-44	separated	yes	2	tertiary_education	Mid/High Income	5+yrs	no	0	7	>31	31-60min	public_bus_matatus	250	no	0	1	unemployed			8	daily	1000
P085	male	35-44	single	no	0	tertiary_education	Mid/High Income	5+yrs	yes	1000	7	6-10	<30min	car public_bus_matatus taxi motorcycle	500	yes	250	17	employed	yes	8	28	monthly	100000
P086	male	45-54	separated	yes	2	primary_education	Mid/High Income	5+yrs	no	0	7	<5	61-120min	public_bus_matatus walk	20	yes	50	0	unemployed			25	monthly	23000
P087	male	45-54	married or cohabiting	yes	4	secondary_education	Low Income	5+yrs	no	0	7	11-20	31-60min	public_bus_matatus	160	yes	35	1	unemployed			8	weekly	500
P088	female	35-44	single	yes	3	secondary_education	Mid/High Income	5+yrs	no	0	7	<5	<30min	public_bus_matatus walk	100	no	0	35	employed	no	0	40	monthly	20000
P089	female	25-34	married or cohabiting	yes	1	secondary_education	Low Income	5+yrs	no	0	7	<5	<30min	public_bus_matatus	100	no	0	70	employed	no	2	6	monthly	10000
P090	male	35-44	separated	yes	2	primary_education	Low Income	5+yrs	no	0	7	6-10	31-60min	public_bus_matatus	200	yes	20	1	unemployed			6	daily	200
P091	male	35-44	married or cohabiting	yes	2	tertiary_education	Low Income	5+yrs	no	0	7	6-10	31-60min	public_bus_matatus	0	no	0	0	unemployed			5	daily	3000
P092	male	45-54	separated	yes	4	no_education	Low Income	5+yrs	no	0	7	<5	<30min	walk	0	yes	20	2	unemployed			70	daily	400
P093	male	35-44	separated	yes	1	secondary_education	Low Income	5+yrs	yes	100	7	6-10	31-60min	public_bus_matatus walk	50	no	0		unemployed			56	daily	9800
P094	male	45-54	married or cohabiting	yes	2	primary_education	Low Income	5+yrs	no	0	7	11-20	31-60min	public_bus_matatus	200	yes	20	2	unemployed			12	daily	2000
P095	female	35-44	single	yes	2	no_education	Low Income	5+yrs	no	0	7	<5	<30min	walk	100	yes	30	2	employed	no	0	4	weekly	2000
P096	male	35-44	married or cohabiting	yes	4	primary_education	Low Income	5+yrs	no	0	7	<5	<30min	walk	0	no	0	35	unemployed			28	daily	300
P097	male	35-44	married or cohabiting	yes	8	primary_education	Low Income	5+yrs	no	0	7	11-20	31-60min	public_bus_matatus	150	no	0	105	unemployed			6	daily	600
P098	female	45-54	separated	yes	1	secondary_education	Low Income	5+yrs	no	0	7	<5	31-60min	public_bus_matatus	100	yes	50	1	employed	no	0	15	monthly	6500
P099	male	55+	widowed	yes	4	primary_education	Mid/High Income	5+yrs	no	0	7	<5	61-120min	walk	0	yes	30	70	unemployed			56	monthly	3500
P100	female	25-34	married or cohabiting	yes	1	primary_education	Low Income	5+yrs	no	0	7	<5	31-60min	walk	0	no	0	0	unemployed			40	daily	400
P101	male	35-44	separated	yes	2	secondary_education	Low Income	5+yrs	no	0	7	<5	<30min	walk	40	no	0	2	unemployed			9	daily	700
P102	male	45-54	separated	yes	2	primary_education	Low Income	5+yrs	no	0	4	<5	31-60min	walk	0	yes	20	70	unemployed			168	daily	800
P103	male	35-44	married or cohabiting	yes	1	primary_education	Low Income	5+yrs	no	0	7	21-30	31-60min	public_bus_matatus walk	100	yes	20	1	unemployed			6	daily	2000
P104	male	45-54	separated	yes	2	secondary_education	Low Income	5+yrs	no	0	7	6-10	61-120min	public_bus_matatus	200	yes	25	140	unemployed			35	daily	800
P105	male	25-34	divorced	yes	2	primary_education	Low Income	5+yrs	no	0	7	6-10	61-120min	public_bus_matatus walk	140	yes	20	2	unemployed			6	daily	2500
P106	male	35-44	married or cohabiting	yes	4	secondary_education	Low Income	5+yrs	no	0	1	6-10	31-60min	public_bus_matatus	250	no	0	1	unemployed			12	daily	900
P107	male	45-54	separated	yes	1	primary_education	Low Income	5+yrs	no	0	7	<5	31-60min	walk	0	yes	20	1	unemployed			48	daily	600
P108	male	45-54	separated	yes	1	primary_education	Low Income	5+yrs	no	0	7	<5	31-60min	walk	0	no	0	0	unemployed			50	daily	200
P109	male	45-54	married or cohabiting	yes	4	primary_education	Low Income	5+yrs	no	0	7	<5	<30min	public_bus_matatus	100	yes	50	14	employed	no	21	12	daily	1000
P110	male	45-54	married or cohabiting	yes	3	no_education	Low Income	5+yrs	no	0	7	6-10	<30min	public_bus_matatus	100	yes	20	2	unemployed			12	daily	1000
P111	male	35-44	married or cohabiting	yes	1	tertiary_education	Low Income	5+yrs	no	0	7	<5	<30min	public_bus_matatus motorcycle	50	no	0	12	employed	yes			monthly	15000
P112	male	45-54	divorced	yes	2	primary_education	Low Income	5+yrs	no	0	7	<5	31-60min	public_bus_matatus walk	50	yes	20	2	unemployed			4	daily	600
P113	male	35-44	married or cohabiting	yes	2	secondary_education	Mid/High Income	5+yrs	no	0	7	6-10	<30min	public_bus_matatus walk	140	yes	85	140	employed	no	0	42	daily	500-1200
P114	male	45-54	married or cohabiting	yes	3	secondary_education	Low Income	5+yrs	no	0	5	>31	31-60min	public_bus_matatus	320	yes	35	2	unemployed			3	daily	700
P115	male	35-44	single	yes	1	primary_education	Low Income	5+yrs	no	0	7	<5	31-60min	walk	0	no	0		unemployed			84	daily	1800-3500
P116	male	45-54	widowed	yes	3	secondary_education	Low Income	5+yrs	no	0	7	<5	<30min	walk	0	yes	35	2	unemployed			3	daily	300
P117	male	45-54	married or cohabiting	yes	3	primary_education	Low Income	5+yrs	no	0	7	<5	<30min	motorcycle	100	yes	20	1	unemployed			6	daily	1000
P118	female	35-44	married or cohabiting	no	0	primary_education	Low Income	5+yrs	no	0	7	<5	<30min	public_bus_matatus	100	yes	20	1	unemployed			6	daily	3600
P119	male	35-44	separated	no	0	primary_education	Low Income	5+yrs	no	0	7	<5	<30min	walk	0	yes	20	0	unemployed			60	daily	250
P120	male	45-54	married or cohabiting	yes	1	primary_education	Low Income	5+yrs	no	0	7	<5	<30min	walk	0	yes	20	1	unemployed			50	daily	500
P121	male	55+	separated	no	0	primary_education	Low Income	5+yrs	no	0	7	21-30	31-60min	public_bus_matatus motorcycle walk	300	no	0	70	employed	no	12	42	daily	2000
P122	female	35-44	single	yes	3	primary_education	Low Income	5+yrs	no	0	7	11-20	<30min	public_bus_matatus	100	yes	100	2	employed	no	0	2	monthly	6500
P123	male	45-54	married or cohabiting	yes	4	secondary_education	Low Income	5+yrs	no	0	7	6-10	61-120min	motorcycle walk	100	yes	30	21	employed	no	6	18	daily	800
P124	male	35-44	separated	yes	2	secondary_education	Low Income	5+yrs	no	0	7	<5	<30min	walk	0	no	0	1	unemployed			6	daily	1000
P125	male	35-44	separated	yes	2	secondary_education	Low Income	5+yrs	no	0	7	<5	<30min	walk	0	no	0	1	unemployed			6	daily	1000
P126	male	35-44	married or cohabiting	no	0	primary_education	Low Income	5+yrs	no	0	7	<5	<30min	public_bus_matatus	40	yes	100	1	employed	no	2	3	monthly	7500
P127	male	35-44	married or cohabiting	yes	3	primary_education	Low Income	5+yrs	no	0	7	<5	<30min	walk	0	yes	20	1	unemployed			5	daily	200
P128	male	35-44	separated	yes	2	primary_education	Low Income	5+yrs	no	0	7	<5	<30min	motorcycle walk	100	yes	20	2	unemployed			3	daily	800
P129	male	45-54	single	no	0	secondary_education	Low Income	5+yrs	no	0	7	21-30	31-60min	walk	0	no	0	1	employed	yes	2	10	daily	500
P130	male	45-54	single	no	0	secondary_education	Low Income	5+yrs	no	0	7	21-30	31-60min	walk	0	no	0	1	employed	yes	2	10	daily	500
P131	male	35-44	married or cohabiting	yes	3	secondary_education	Low Income	5+yrs	no	0	7	6-10	<30min	walk	0	yes	35	2	unemployed			12	daily	2000
P132	female	35-44	married or cohabiting	yes	1	primary_education	Low Income	5+yrs	no	0	7	11-20	31-60min	public_bus_matatus	50	yes	20	2	unemployed			12	daily	1000
P133	female	25-34	married or cohabiting	yes	1	secondary_education	Low Income	5+yrs	no	0	7	<5	<30min	walk	0	no	0	2	unemployed			16	daily	200
P134	female	25-34	widowed	no	0	secondary_education	Low Income	5+yrs	no	0	1	6-10	31-60min	public_bus_matatus	0	no	0	0	unemployed			12	monthly	6500
P135	male	35-44	married or cohabiting	yes	2	secondary_education	Low Income	5+yrs	no	0	7	<5	31-60min	motorcycle walk	100	yes	100	0	unemployed			48	monthly	12000
P136	male	45-54	divorced	yes	2	secondary_education	Low Income	5+yrs	no	0	7	6-10	31-60min	public_bus_matatus	100	yes	35	1	unemployed			40	daily	400
P137	male	35-44	separated	yes	3	primary_education	Low Income	5+yrs	no	0	7	<5	31-60min	walk	0	yes	20	1	unemployed			0	daily	300
P138	male	35-44	separated	yes	2	primary_education	Low Income	5+yrs	no	0	7	<5	<30min	walk	0	yes	20	0	unemployed			12	daily	600
P139	male	25-34	single	yes	1	primary_education	Low Income	5+yrs	no	0	7	11-20	<30min	public_bus_matatus	100	yes	20	7	unemployed			6	daily	600
P140	female	25-34	separated	yes	1	primary_education	Low Income	5+yrs	yes	100	7	<5	<30min	walk	0	yes	20	2	unemployed			8	daily	3000
P141	male	25-34	separated	yes	2	primary_education	Low Income	5+yrs	no	0	7	21-30	<30min	public_bus_matatus	150	yes	20	2	unemployed			8	daily	5000
P142	male	35-44	married or cohabiting	yes	2	primary_education	Low Income	5+yrs	no	0	7	6-10	31-60min	walk	0	no	0	0	unemployed			54	daily	400
P143	male	25-34	married or cohabiting	yes	2	secondary_education	Low Income	5+yrs	no	0	7	<5	31-60min	walk	0	yes	35	1	unemployed			90	daily	400
P144	male	25-34	single	no	0	tertiary_education	Mid/High Income	5+yrs	no	0	4	6-10	<30min	public_bus_matatus bicycle walk	40	yes	150	140	employed	yes	52	168	daily	10000
P145	male	35-44	married or cohabiting	yes	1	primary_education	Mid/High Income	5+yrs	no	0	7	<5	31-60min	public_bus_matatus walk	40	yes	20	21	employed	no	14	105	daily	5000
P146	female	35-44	married or cohabiting	yes	3	primary_education	Low Income	5+yrs	no	0	7	<5	31-60min	public_bus_matatus	200	yes	120	5	employed	yes	2	3	monthly	6500
P147	male	35-44	married or cohabiting	yes	2	primary_education	Mid/High Income	5+yrs	no	0	7	21-30	31-60min	public_bus_matatus	140	no	0		employed	yes		11	monthly	15000
P148	male	35-44	married or cohabiting	yes	1	tertiary_education	Low Income	5+yrs	no	0	7	21-30	<30min	public_bus_matatus	200	yes	40	2	unemployed			6	daily	500
P149	male	35-44	married or cohabiting	yes	2	secondary_education	Low Income	5+yrs	no	0	7	21-30	31-60min	public_bus_matatus	220	yes	20	1	unemployed			5	daily	500
P150	male	25-34	married or cohabiting	yes	2	tertiary_education	Low Income	5+yrs	no	0	7	11-20	31-60min	public_bus_matatus	300	yes	50	5	unemployed			5	daily	1000
P151	male	45-54	widowed	yes	2	primary_education	Low Income	5+yrs	no	0	7	<5	<30min	walk	0	yes	20	1	unemployed			30	daily	700
P152	male	35-44	separated	yes	1	primary_education	Low Income	5+yrs	no	0	7	11-20	31-60min	public_bus_matatus	200	yes	20	1	unemployed			36	weekly	3000
P153	male	45-54	separated	yes	1	primary_education	Low Income	5+yrs	no	0	7	6-10	<30min	public_bus_matatus walk	50	yes	35	14	employed	no	0	44	daily	300
P154	male	35-44	married or cohabiting	no	0	secondary_education	Mid/High Income	5+yrs	no	0	7	11-20	31-60min	public_bus_matatus	20	no	0	1	unemployed			42	daily	1300
P155	male	35-44	separated	yes	1	primary_education	Low Income	5+yrs	yes	150	7	11-20	<30min	public_bus_matatus	100	yes	20	2	unemployed			12	daily	2000
P156	male	35-44	single	no	0	secondary_education	Low Income	5+yrs	no	0	7	6-10	61-120min	car	0	yes	0	56	unemployed			0	daily	0
P157	male	25-34	single	no	0	secondary_education	Low Income	5+yrs	no	0	7	21-30	31-60min	public_bus_matatus	100	no	0	1	employed	yes	3	5	monthly	6500
P158	male	35-44	single	no	0	primary_education	Low Income	5+yrs	no	0	7	11-20	31-60min	public_bus_matatus	120	yes	20	0	unemployed			50	daily	250
P159	male	18-24	married or cohabiting	no	0	secondary_education	Low Income	5+yrs	no	0	7	21-30	61-120min	motorcycle	600	yes	120	21	unemployed			15	monthly	20000
P160	male	35-44	widowed	yes	2	secondary_education	Low Income	5+yrs	no	0	7	6-10	31-60min	public_bus_matatus	100	yes	20	1	unemployed			3	monthly	6000
P161	male	35-44	divorced	yes	1	secondary_education	Low Income	5+yrs	yes	100	7	<5	<30min	walk	0	no	0	1	employed	no	2	6	monthly	6500
P162	male	25-34	divorced	yes	2	primary_education	Mid/High Income	5+yrs	no	0	7	6-10	<30min	public_bus_matatus bicycle	150	no	0	24	employed	no			monthly	10500
P163	male	35-44	separated	yes	2	no_education	Low Income	5+yrs	no	0	7	11-20	<30min	public_bus_matatus	100	no	0	1	unemployed			42	daily	2000
P164	male	25-34	separated	yes	1	tertiary_education	Mid/High Income	5+yrs	no	0	7	6-10	<30min	public_bus_matatus motorcycle	150	yes	50	1	unemployed			8	daily	2000
P165	male	25-34	separated	yes	1	secondary_education	Low Income	5+yrs	no	0	7	<5	31-60min	public_bus_matatus	160	yes	20	1	unemployed			5	daily	200
P166	male	35-44	married or cohabiting	yes	1	secondary_education	Mid/High Income	5+yrs	no	0	7	11-20	31-60min	public_bus_matatus	120	yes	100	2	unemployed			100	daily	1000
P167	male	45-54	married or cohabiting	yes	1	primary_education	Low Income	5+yrs	no	0	7	<5	31-60min	public_bus_matatus	50	yes	20	2	unemployed			5	daily	300
P168	male	25-34	married or cohabiting	yes	2	primary_education	Low Income	5+yrs	no	0	7	<5	61-120min	public_bus_matatus walk	100	yes	20	140	employed	no	12	36	daily	250
P169	female	35-44	married or cohabiting	yes	3	secondary_education	Low Income	5+yrs	yes	250	7	<5	<30min	public_bus_matatus	60	yes	50	1	employed	no	0	6	monthly	6500
P170	male	25-34	single	yes	2	tertiary_education	Mid/High Income	5+yrs	no	0	6	6-10	31-60min	public_bus_matatus	250	no	0	0	unemployed			8	monthly	32000
P171	male	35-44	single	no	0	secondary_education	Mid/High Income	5+yrs	no	0	7	11-20	<30min	public_bus_matatus	150	yes	100	1	unemployed			2	daily	50000
P172	male	25-34	single	no	0	primary_education	Low Income	5+yrs	no	0	7	<5	<30min	walk	0	no	0		employed	yes		48	daily	5000-14000
P173	male	35-44	single	yes	1	secondary_education	Low Income	5+yrs	no	0	7	<5	<30min	walk	0	yes	70	0	employed	no	0	25	monthly	6500
P174	male	35-44	separated	yes	1	secondary_education	Low Income	5+yrs	no	0	7	<5	<30min	walk	0	no	0	1	unemployed			5	daily	500
P175	male	25-34	married or cohabiting	yes	2	secondary_education	Low Income	5+yrs	no	0	7	11-20	31-60min	public_bus_matatus	180	no	0	126	unemployed			6	monthly	6500
P176	male	25-34	separated	yes	1	secondary_education	Low Income	5+yrs	no	0	7	11-20	<30min	public_bus_matatus	100	yes	50	1	employed	no	0	24	monthly	6500
P177	female	18-24	single	yes	2	primary_education	Mid/High Income	5+yrs	no	0	7	<5	>121min	public_bus_matatus walk	50	yes	35	21	unemployed			28	daily	1000-3000
P178	male	25-34	married or cohabiting	yes	2	primary_education	Mid/High Income	5+yrs	no	0	7	11-20	61-120min	other	0	yes	50	1	unemployed			42	daily	1000
P179	male	35-44	married or cohabiting	yes	2	primary_education	Low Income	5+yrs	no	0	7	<5	<30min	public_bus_matatus	80	no	0	1	unemployed			4	daily	700
P180	male	35-44	married or cohabiting	yes	2	primary_education	Low Income	5+yrs	no	0	7	<5	<30min	public_bus_matatus	80	no	0	1	unemployed			4	daily	700
P181	female	18-24	separated	yes	1	secondary_education	Low Income	5+yrs	no	0	7	21-30	61-120min	public_bus_matatus	180	yes	20	1	unemployed			0	annually	0
P182	male	35-44	married or cohabiting	yes	1	secondary_education	Low Income	5+yrs	no	0	7	11-20	31-60min	public_bus_matatus	120	no	0	2	unemployed			7	monthly	7500
P183	male	35-44	married or cohabiting	yes	1	primary_education	Low Income	5+yrs	no	0	7	11-20	<30min	public_bus_matatus	120	yes	20	1	unemployed			60	daily	800
P184	male	45-54	married or cohabiting	yes	5	tertiary_education	Low Income	5+yrs	yes	150	7	6-10	31-60min	public_bus_matatus	300	no	0	1	unemployed			6	monthly	6500
P185	male	35-44	separated	yes	1	secondary_education	Low Income	5+yrs	no	0	7	11-20	31-60min	public_bus_matatus	70	yes	100	2	unemployed			25	monthly	6500
P186	female	45-54	single	yes	1	secondary_education	Low Income	5+yrs	no	0	7	6-10	<30min	public_bus_matatus	100	yes	100	2	employed	no	0	5	monthly	6500
P187	female	25-34	single	no	0	primary_education	Low Income	5+yrs	yes	100	4	11-20	<30min	public_bus_matatus walk	70	no	0	35	unemployed			168	daily	1000
P188	male	45-54	separated	yes	3	primary_education	Low Income	5+yrs	no	0	7	<5	<30min	walk	0	yes	20	0	unemployed			25	daily	2000
P189	male	35-44	married or cohabiting	yes	2	secondary_education	Low Income	5+yrs	no	0	7	11-20	31-60min	public_bus_matatus	150	yes	100	2	employed	yes	2	6	daily	500
P190	male	25-34	separated	yes	2	primary_education	Low Income	5+yrs	no	0	6	<5	<30min	walk	0	yes	20	1	unemployed			50	daily	350
P191	male	25-34	separated	yes	1	primary_education	Low Income	5+yrs	no	0	7	21-30	31-60min	public_bus_matatus	40	no	0	1	unemployed			6	daily	250
P192	male	35-44	married or cohabiting	yes	1	primary_education	Low Income	5+yrs	no	0	7	11-20	31-60min	public_bus_matatus	160	yes	20	1	unemployed			8	weekly	3800
P193	male	35-44	separated	yes	1	primary_education	Low Income	5+yrs	yes	100	7	6-10	31-60min	public_bus_matatus	80	yes	50	1	employed	yes	1	56	daily	100
P194	male	25-34	married or cohabiting	no	0	primary_education	Low Income	5+yrs	no	0	7	<5	31-60min	walk	0	no	0	1	unemployed			42	daily	300
P195	male	45-54	separated	yes	2	primary_education	Low Income	5+yrs	yes	200	7	11-20	61-120min	car	40	no	0	70	employed	yes	12	54	daily	1000
P196	male	35-44	separated	yes	2	primary_education	Low Income	5+yrs	no	0	7	<5	31-60min	public_bus_matatus	60	yes	35	2	unemployed			0	daily	5000
P197	male	25-34	separated	yes	1	primary_education	Low Income	5+yrs	no	0	7	>31	31-60min	public_bus_matatus	300	no	0	2	unemployed			8	daily	300
P198	female	25-34	separated	yes	3	secondary_education	Low Income	5+yrs	no	0	7	6-10	<30min	public_bus_matatus walk	100	yes	100	21	unemployed			16	monthly	8000
P199	male	25-34	married or cohabiting	yes	2	tertiary_education	Low Income	5+yrs	yes	250	7	21-30	31-60min	public_bus_matatus	200	yes	100	1	unemployed			45	weekly	8400
P200	male	35-44	separated	yes	2	secondary_education	Low Income	5+yrs	no	0	7	<5	<30min	walk	0	yes	50	1	employed	no	0	12	monthly	6500
P201	male	18-24	married or cohabiting	no	0	secondary_education	Low Income	5+yrs	no	0	7	21-30	61-120min	motorcycle	600	yes	50	21	employed	yes	5	35	daily	1500
P202	male	35-44	divorced	yes	2	tertiary_education	Low Income	5+yrs	no	0	7	<5	<30min	public_bus_matatus motorcycle walk	200	yes	150	21	employed	yes	63	98	daily	1200
P203	male	35-44	married or cohabiting	yes	5	primary_education	Low Income	5+yrs	no	0	7	<5	<30min	walk	0	yes	20	3	unemployed			6	daily	1000
P204	male	35-44	separated	yes	1	primary_education	Low Income	5+yrs	no	0	7	11-20	<30min	public_bus_matatus walk	130	yes	50	14	employed	yes	28	35	weekly	1000
P205	male	35-44	single	no	0	tertiary_education	Low Income	5+yrs	no	0	7	<5	<30min	public_bus_matatus	40	no	0	1	employed	no	0	35	daily	1000
P206	male	35-44	married or cohabiting	yes	1	secondary_education	Low Income	5+yrs	no	0	7	21-30	31-60min	public_bus_matatus	260	yes	20	2	unemployed			5	daily	9000
P207	male	35-44	single	yes	2	tertiary_education	Low Income	5+yrs	no	0	7	6-10	<30min	public_bus_matatus	160	no	0	1	unemployed			5	daily	500
P208	male	25-34	married or cohabiting	yes	1	primary_education	Low Income	5+yrs	no	0	7	11-20	<30min	public_bus_matatus motorcycle	120	yes	20	140	unemployed			56	daily	700
P209	male	25-34	separated	yes	1	no_education	Low Income	5+yrs	no	0	7	<5	31-60min	walk	0	no	0	0	unemployed			84	daily	400
P210	male	35-44	single	yes	1	primary_education	Low Income	5+yrs	yes	100	7	11-20	31-60min	public_bus_matatus	100	yes	20	2	unemployed			6	daily	4000
P211	male	35-44	married or cohabiting	yes	2	primary_education	Low Income	5+yrs	no	0	7	<5	<30min	public_bus_matatus walk	40	yes	50	2	unemployed			40	monthly	5500
P212	male	55+	married or cohabiting	yes	3	secondary_education	Low Income	5+yrs	no	0	7	6-10	61-120min	public_bus_matatus walk	90	yes	20	70	employed	yes	14	8	daily	600
P213	male	55+	widowed	yes	3	primary_education	Low Income	5+yrs	no	0	7	11-20	<30min	public_bus_matatus	80	yes	20	1	unemployed			105	daily	1000
P214	female	35-44	married or cohabiting	yes	3	primary_education	Low Income	5+yrs	no	0	7	<5	<30min	walk	0	yes	20	1	unemployed			3	daily	700
P215	male	35-44	separated	yes	2	secondary_education	Low Income	5+yrs	no	0	7	6-10	31-60min	public_bus_matatus	100	no	0	1	unemployed			56	daily	500
P216	male	25-34	married or cohabiting	no	0	tertiary_education	Low Income	5+yrs	yes	100	7	6-10	<30min	public_bus_matatus	150	yes	50	1	unemployed			24	monthly	7000
P217	male	25-34	widowed	no	0	secondary_education	Low Income	5+yrs	no	0	7	<5	<30min	public_bus_matatus	100	no	0	70	unemployed			2	daily	300
P218	female	18-24	married or cohabiting	no	0	secondary_education	Low Income	5+yrs	no	0	7	<5	61-120min	public_bus_matatus walk	60	yes	35	70	employed	no	0	40	monthly	6500
P219	female	25-34	single	yes	1	secondary_education	Mid/High Income	5+yrs	no	0	7	<5	<30min	motorcycle walk	100	no	0	35	employed	no	0	48	daily	3000
P220	male	25-34	single	yes	1	secondary_education	Low Income	2-4yrs	no	0	7	6-10	31-60min	public_bus_matatus	120	no	0	2	unemployed			8	annually	500
P221	male	25-34	married or cohabiting	yes	2	primary_education	Low Income	2-4yrs	no	0	7	11-20	<30min	public_bus_matatus	100	yes	20	1	unemployed			12	daily	1500
P222	female	45-54	single	yes	3	primary_education	Low Income	2-4yrs	no	0	7	11-20	31-60min	public_bus_matatus	200	yes	20	0	unemployed			10	daily	500
P223	male	25-34	separated	yes	3	secondary_education	Low Income	2-4yrs	no	0	7	<5	31-60min	public_bus_matatus	0	no	0	0	unemployed			8	daily	5000
P224	male	25-34	single	yes	1	secondary_education	Low Income	2-4yrs	no	0	7	11-20	<30min	public_bus_matatus	120	no	0	1	unemployed			24	daily	2000
P225	male	25-34	single	yes	1	tertiary_education	Low Income	2-4yrs	no	0	7	11-20	<30min	public_bus_matatus	100	no	0	1	unemployed			21	daily	2000
P226	male	35-44	single	yes	1	primary_education	Low Income	2-4yrs	no	0	7	<5	<30min	walk	0	no	0	1	unemployed			35	daily	500
P227	female	25-34	single	yes	2	primary_education	Mid/High Income	2-4yrs	no	0	7	11-20	31-60min	public_bus_matatus	200	yes	100	0	unemployed			5	monthly	6500
P228	male	25-34	married or cohabiting	no	0	no_education	Low Income	2-4yrs	no	0	7	<5	<30min	walk	0	no	0	1	unemployed			2	daily	500
P229	male	25-34	married or cohabiting	yes	1	tertiary_education	Mid/High Income	2-4yrs	no	0	7	>31	31-60min	public_bus_matatus	200	yes	150	0	unemployed			60	monthly	15000
P230	male	35-44	married or cohabiting	yes	3	secondary_education	Low Income	2-4yrs	no	0	4	11-20	31-60min	public_bus_matatus	210	no	0	1	unemployed			14	daily	1500
P231	male	25-34	separated	yes	2	secondary_education	Low Income	2-4yrs	yes	100	7	11-20	31-60min	public_bus_matatus	200	yes	20	1	unemployed			15	daily	400
P232	male	45-54	separated	yes	3	primary_education	Low Income	2-4yrs	no	0	7	11-20	<30min	public_bus_matatus	200	no	0	1	unemployed			42	daily	500
P233	male	35-44	married or cohabiting	yes	2	primary_education	Low Income	2-4yrs	no	0	7	<5	<30min	walk	0	yes	100	0	unemployed			48	monthly	15000
P234	male	18-24	single	no	0	secondary_education	Low Income	2-4yrs	no	0	7	11-20	31-60min	public_bus_matatus	100	yes	30	0	unemployed			54	weekly	5000
P235	male	35-44	married or cohabiting	yes	2	secondary_education	Low Income	2-4yrs	no	0	7	<5	31-60min	walk	0	yes	20	1	unemployed			3	daily	2000
P236	male	18-24	single	no	0	primary_education	Low Income	2-4yrs	no	0	7	<5	31-60min	walk	0	no	0	1	employed	no	0	35	daily	100
P237	female	25-34	separated	yes	2	primary_education	Low Income	2-4yrs	no	0	7	<5	<30min	walk	0	no	0	0	unemployed			12	monthly	5000
P238	male	25-34	married or cohabiting	yes	2	tertiary_education	Low Income	2-4yrs	no	0	7	21-30	<30min	public_bus_matatus	100	yes	20	2	unemployed			6	daily	5000
P239	female	25-34	separated	no	0	primary_education	Low Income	<2yrs	no	0	7	6-10	31-60min	public_bus_matatus	0	no	0	0	unemployed			12	daily	400
P240	male	25-34	married or cohabiting	yes	2	secondary_education	Mid/High Income	<2yrs	no	0	7	<5	<30min	public_bus_matatus walk	50	no	0	70	employed	yes	5	9	monthly	26000
P241	male	25-34	separated	yes	1	secondary_education	Low Income	<2yrs	no	0	7	<5	31-60min	walk	0	yes	20	0	unemployed			50	daily	600
P242	male	18-24	single	no	0	primary_education	Low Income	<2yrs	no	0	7	<5	<30min	walk	0	yes	20	0	unemployed			15	daily	200
P243	female	35-44	single	yes	2	primary_education	Mid/High Income	<2yrs	no	0	7	21-30	31-60min	public_bus_matatus	60	yes	70	2	unemployed			12	monthly	15000
P244	male	18-24	married or cohabiting	no	0	primary_education	Low Income	<2yrs	no	0	7	<5	<30min	public_bus_matatus	200	no	0	2	unemployed			8	daily	500
P245	male	25-34	single	no	0	tertiary_education	Low Income	<2yrs	no	0	7	<5	31-60min	walk	0	no	0	0	unemployed			60	monthly	7000
P246	male	25-34	married or cohabiting	yes	1	primary_education	Low Income	<2yrs	no	0	7	21-30	61-120min	public_bus_matatus	170	yes	20	3	unemployed			12	daily	600
P247	male	18-24	single	no	0	secondary_education	Low Income	<2yrs	no	0	7	6-10	<30min	public_bus_matatus	100	no	0	5	unemployed			12	daily	500
P248	male	45-54	separated	yes	3	primary_education	Low Income	<2yrs	no	0	7	<5	<30min	public_bus_matatus	40	yes	20	2	unemployed			12	daily	800
P249	male	25-34	single	yes	1	secondary_education	Low Income	<2yrs	no	0	7	<5	<30min	public_bus_matatus	100	no	0	5	unemployed			5	daily	500

## Sheet: Sheet2
Randomized Participant Number	Sex	Distance_Travelled	How_long_did_it_take_way_time_in_minutes	Travel_Cost_Return	Freq_Rx_Visit	Total Travel Cost/Wk	Total Travel Cost/Mo	Additional_Costs_Incurred/Day	Additional_Costs_Incurred/Mo	Payment_Type_Freq_Amt/Wk	Additional_Payment/Mo	Total_Direct_Cost	Hrs/Wk Worked	Approx # Days Worked/Wk	No Days Worked/Mo	Frequency of Pay	Approximate Monthly Rate	Rate_of_Pay	Earnings/Day	Income Losses for 4 days/Mo	Proportion of Income Spent on Rx/Mo	Proportion of Income Spent on Travel Costs/Mo
P001	female	21-30	31-60min	90	3	270	1080	20	240	100	400	1320	54	6	24	daily	4800	200	200	800	0.275	0.225
P002	male	<5	<30min	0	5	0	0	200	4000	0	0	4000	6	1	4	daily	7500	7500	1875	7500	0.533333	0
P003	male	<5	<30min	100	7	700	2800	100	2800	150	600	5600	6	1	4	monthly	18000	18000	4500	18000	0.311111	0.155556
P004	female	<5	<30min	0	7	0	0	0	0	0	0	0	50	6	24	daily	12000	500	500	2000	0	0
P005	female	<5	<30min	100	7	700	2800	0	0	0	0	2800	30	2	8	monthly	8000	8000	1000	4000	0.35	0.35
P006	male	<5	<30min	0	7	0	0	20	560	0	0	560	60	7	28	daily	5600	200	200	800	0.1	0
P007	male	>31	<30min	130	7	910	3640	0	0	0	0	3640	5	1	4	daily	7200	1800	1800	7200	0.505556	0.505556
P008	male	6-10	<30min	100	7	700	2800	20	560	0	0	3360	6	1	4	daily	2000	500	500	2000	1.68	1.4
P009	male	6-10	<30min	0	7	0	0	35	980	0	0	980	6	1	4	daily	8000	2000	2000	8000	0.1225	0
P010	female	<5	<30min	0	7	0	0	0	0	0	0	0	15	2	8	daily	24000	3000	3000	12000	0	0
P011	female	6-10	61-120min	100	7	700	2800	50	1400	150	0	4200	24	2	8	monthly	9500	9500	1187.5	4750	0.442105	0.294737
P012	male	<5	<30min	100	7	700	2800	150	4200	100	400	7000	8	1	4	daily	6000	6000	1500	6000	1.16667	0.466667
P013	male	6-10	<30min	50	7	350	1400	35	980	150	600	2380	8	1	4	monthly	1000	1000	250	1000	2.38	1.4
P014	male	<5	<30min	0	7	0	0	0	0	0	0	0	48	6	24	daily	13800	575	575	2300	0	0
P015	male	6-10	<30min	60	7	420	1680	45	1260	0	0	2940	6	1	4	monthly	6500	6500	1625	6500	0.452308	0.258462
P016	male	11-20	31-60min	200	7	1400	5600	0	0	0	0	5600	4	1	4	monthly	6500	6500	1625	6500	0.861538	0.861538
P017	male	6-10	61-120min	300	7	2100	8400	0	0	0	0	8400	42	5	20	monthly	45000	45000	2250	9000	0.186667	0.186667
P018	male	<5	<30min	0	7	0	0	20	560	0	0	560	12	2	8	daily	3200	400	400	1600	0.175	0
P019	male	>31	31-60min	200	3	600	2400	50	600	0	0	3000	42	5	20	monthly	94000	94000	4700	18800	0.0319149	0.0255319
P020	male	11-20	61-120min	500	7	3500	14000	150	4200	0	0	18200	10	1	4	monthly	30000	30000	7500	30000	0.606667	0.466667
P021	female	6-10	<30min	130	7	910	3640	0	0	150	600	3640	20	1	4	monthly	6000	6000	1500	6000	0.606667	0.606667
P022	female	<5	<30min	60	7	420	1680	20	560	0	0	2240	32	3	12	daily	24000	2000	2000	8000	0.0933333	0.07
P023	male	21-30	<30min	120	7	840	3360	50	1400	200	0	4760	48	6	24	weekly	288000	12000	12000	48000	0.0165278	0.0116667
P024	male	<5	<30min	100	7	700	2800	0	0	0	0	2800	12	2	8	daily	8000	1000	1000	4000	0.35	0.35
P025	female	<5	31-60min	300	7	2100	8400	60	1680	0	0	10080	3	1	4	monthly	6000	6000	1500	6000	1.68	1.4
P026	male	11-20	61-120min	150	7	1050	4200	50	1400	0	0	5600	6	1	4	monthly	6500	6500	1625	6500	0.861538	0.646154
P027	male	11-20	31-60min	180	7	1260	5040	20	560	0	0	5600	40	5	20	daily	10000	500	500	2000	0.56	0.504
P028	female	11-20	<30min	100	3	300	1200	100	1200	0	0	2400	12	1	4	monthly	6000	6000	1500	6000	0.4	0.2
P029	male	11-20	31-60min	150	7	1050	4200	20	560	0	0	4760	12	2	8	daily	5600	700	700	2800	0.85	0.75
P030	female	11-20	>121min	80	7	560	2240	20	560	100	400	2800	98	7	28	daily	5600	200	200	800	0.5	0.4
P031	male	11-20	31-60min	130	7	910	3640	70	1960	0	0	5600	30	3	12	monthly	14000	14000	1166.67	4666.67	0.4	0.26
P032	male	>31	31-60min	500	7	3500	14000	20	560	0	0	14560	12	2	8	daily	4000	500	500	2000	3.64	3.5
P033	male	11-20	>121min	180	7	1260	5040	20	560	150	600	5600	75	7	28	daily	14000	500	500	2000	0.4	0.36
P034	female	<5	<30min	200	7	1400	5600	20	560	0	0	6160	56	7	28	daily	28000	1000	1000	4000	0.22	0.2
P035	male	<5	<30min	0	7	0	0	20	560	0	0	560	9	1	4	daily	1200	300	300	1200	0.466667	0
P036	female	11-20	<30min	50	7	350	1400	0	0	0	0	1400	1	1	4	daily	9000	9000	2250	9000	0.155556	0.155556
P037	male	<5	31-60min	60	7	420	1680	60	1680	0	0	3360	35	4	16	daily	9600	600	600	2400	0.35	0.175
P038	male	6-10	31-60min	200	7	1400	5600	25	700	0	0	6300	64	7	28	daily	22400	800	800	3200	0.28125	0.25
P039	male	<5	<30min	200	7	1400	5600	100	2800	0	0	8400	42	5	20	monthly	10000	10000	500	2000	0.84	0.56
P040	female	21-30	<30min	140	7	980	3920	35	980	100	400	4900	5	1	4	monthly	6500	6500	1625	6500	0.753846	0.603077
P041	female	6-10	31-60min	120	7	840	3360	120	3360	0	0	6720	35	4	16	monthly	17000	17000	1062.5	4250	0.395294	0.197647
P042	male	11-20	<30min	100	7	700	2800	20	560	0	0	3360	54	7	28	daily	28000	1000	1000	4000	0.12	0.1
P043	male	<5	31-60min	120	7	840	3360	20	560	100	400	3920	5	1	4	daily	4000	1000	1000	4000	0.98	0.84
P044	male	11-20	<30min	100	7	700	2800	0	0	0	0	2800	12	1	4	daily	2000	500	500	2000	1.4	1.4
P045	male	6-10	31-60min	0	7	0	0	0	0	0	0	0	8	1	4	daily	8000	2000	2000	8000	0	0
P046	male	<5	<30min	0	7	0	0	0	0	0	0	0	1	1	4	daily	400	100	100	400	0	0
P047	male	11-20	31-60min	200	7	1400	5600	20	560	0	0	6160	4	1	4	daily	4000	1000	1000	4000	1.54	1.4
P048	male	<5	<30min	50	7	350	1400	0	0	0	0	1400	12	1	4	daily	2000	500	500	2000	0.7	0.7
P049	male	<5	<30min	50	7	350	1400	0	0	0	0	1400	6	1	4	monthly	6500	6500	1625	6500	0.215385	0.215385
P050	male	<5	31-60min	130	7	910	3640	20	560	0	0	4200	2	1	4	daily	6000	1500	1500	6000	0.7	0.606667
P051	male	6-10	61-120min	100	7	700	2800	20	560	0	0	3360	12	1	4	monthly	0	0	0	0	#DIV/0!	#DIV/0!
P052	male	<5	<30min	100	7	700	2800	75	2100	100	400	4900	8	1	4	monthly	6000	6000	1500	6000	0.816667	0.466667
P053	female	<5	<30min	300	7	2100	8400	20	560	0	0	8960	24	3	12	daily	6000	500	500	2000	1.49333	1.4
P054	male	21-30	31-60min	120	7	840	3360	0	0	0	0	3360	5	1	4	monthly	6500	6500	1625	6500	0.516923	0.516923
P055	male	<5	<30min	0	7	0	0	0	0	0	0	0	5	1	4	monthly	6500	6500	1625	6500	0	0
P056	male	<5	<30min	30	7	210	840	0	0	0	0	840	12	1	4	daily	10000	10000	2500	10000	0.084	0.084
P057	female	11-20	31-60min	140	7	980	3920	20	560	0	0	4480	12	1	4	daily	3200	800	800	3200	1.4	1.225
P058	male	21-30	61-120min	150	7	1050	4200	20	560	0	0	4760	3	1	4	daily	4000	1000	1000	4000	1.19	1.05
P059	male	11-20	<30min	0	7	0	0	0	0	200	0	0	16	2	8	daily	12000	1500	1500	6000	0	0
P060	male	21-30	<30min	0	7	0	0	50	1400	150	600	1400	24	2	8	monthly	7500	7500	937.5	3750	0.186667	0
P061	male	6-10	>121min	0	7	0	0	20	560	0	0	560	35	4	16	daily	8000	500	500	2000	0.07	0
P062	male	<5	31-60min	0	7	0	0	50	1400	0	0	1400	60	7	28	weekly	36000	9000	1285.71	5142.86	0.0388889	0
P063	female	21-30	31-60min	200	7	1400	5600	0	0	0	0	5600	3	1	4	monthly	6500	6500	1625	6500	0.861538	0.861538
P064	male	21-30	61-120min	260	7	1820	7280	0	0	0	0	7280	24	2	8	monthly	7500	7500	937.5	3750	0.970667	0.970667
P065	female	11-20	61-120min	300	7	2100	8400	75	2100	0	0	10500	3	1	4	monthly	6000	6000	1500	6000	1.75	1.4
P066	male	6-10	<30min	150	7	1050	4200	200	5600	0	0	9800	42	5	20	monthly	100000	100000	5000	20000	0.098	0.042
P067	male	6-10	<30min	80	7	560	2240	0	0	200	800	2240	35	4	16	daily	28800	1800	1800	7200	0.0777778	0.0777778
P068	male	<5	<30min	80	7	560	2240	50	1400	0	0	3640	25	1	4	monthly	8000	8000	2000	8000	0.455	0.28
P069	male	<5	<30min	300	7	2100	8400	0	0	0	0	8400	40	5	20	weekly	12000	3000	600	2400	0.7	0.7
P070	male	6-10	<30min	200	7	1400	5600	35	980	0	0	6580	60	7	28	daily	42000	1500	1500	6000	0.156667	0.133333
P071	female	<5	<30min	100	7	700	2800	50	1400	0	0	4200	168	7	28	daily	14000	500	500	2000	0.3	0.2
P072	female	<5	31-60min	100	7	700	2800	20	560	100	400	3360	8	1	4	daily	4000	1000	1000	4000	0.84	0.7
P073	female	<5	31-60min	0	7	0	0	20	560	0	0	560	54	6	24	monthly	5000	5000	208.333	833.333	0.112	0
P074	male	11-20	61-120min	200	7	1400	5600	100	2800	0	0	8400	14	2	8	daily	8000	1000	1000	4000	1.05	0.7
P075	female	11-20	31-60min	100	7	700	2800	150	4200	0	0	7000	14	1	4	daily	9900	9900	2475	9900	0.707071	0.282828
P076	male	11-20	31-60min	200	7	1400	5600	150	4200	0	0	9800	16	1	4	monthly	20000	20000	5000	20000	0.49	0.28
P077	female	<5	<30min	0	7	0	0	20	560	0	0	560	5	1	4	daily	8000	2000	2000	8000	0.07	0
P078	male	21-30	31-60min	200	7	1400	5600	0	0	0	0	5600	8	1	4	weekly	6500	6500	1625	6500	0.861538	0.861538
P079	male	6-10	31-60min	180	7	1260	5040	0	0	500	2000	5040	36	4	16	monthly	38000	38000	2375	9500	0.132632	0.132632
P080	male	<5	<30min	50	7	350	1400	0	0	0	0	1400	0	1	4	monthly	40000	40000	10000	40000	0.035	0.035
P081	male	6-10	31-60min	100	7	700	2800	30	840	0	0	3640	30	2	8	monthly	7000	7000	875	3500	0.52	0.4
P082	male	11-20	<30min	70	7	490	1960	20	560	100	400	2520	8	1	4	daily	2800	700	700	2800	0.9	0.7
P083	male	21-30	31-60min	180	7	1260	5040	20	560	0	0	5600	34	3	12	daily	8880	740	740	2960	0.630631	0.567568
P084	male	>31	31-60min	250	7	1750	7000	0	0	0	0	7000	8	1	4	daily	4000	1000	1000	4000	1.75	1.75
P085	male	6-10	<30min	500	7	3500	14000	250	7000	1000	4000	21000	28	2	8	monthly	100000	100000	12500	50000	0.21	0.14
P086	male	<5	61-120min	20	7	140	560	50	1400	0	0	1960	25	2	8	monthly	23000	23000	2875	11500	0.0852174	0.0243478
P087	male	11-20	31-60min	160	7	1120	4480	35	980	0	0	5460	8	1	4	weekly	2000	500	500	2000	2.73	2.24
P088	female	<5	<30min	100	7	700	2800	0	0	0	0	2800	40	5	20	monthly	20000	20000	1000	4000	0.14	0.14
P089	female	<5	<30min	100	7	700	2800	0	0	0	0	2800	6	1	4	monthly	10000	10000	2500	10000	0.28	0.28
P090	male	6-10	31-60min	200	7	1400	5600	20	560	0	0	6160	6	1	4	daily	800	200	200	800	7.7	7
P091	male	6-10	31-60min	0	7	0	0	0	0	0	0	0	5	1	4	daily	12000	3000	3000	12000	0	0
P092	male	<5	<30min	0	7	0	0	20	560	0	0	560	70	7	28	daily	11200	400	400	1600	0.05	0
P093	male	6-10	31-60min	50	7	350	1400	0	0	100	400	1400	56	6	24	daily	39200	9800	1633.33	6533.33	0.0357143	0.0357143
P094	male	11-20	31-60min	200	7	1400	5600	20	560	0	0	6160	12	2	8	daily	16000	2000	2000	8000	0.385	0.35
P095	female	<5	<30min	100	7	700	2800	30	840	0	0	3640	4	1	4	weekly	8000	2000	2000	8000	0.455	0.35
P096	male	<5	<30min	0	7	0	0	0	0	0	0	0	28	3	12	daily	3600	300	300	1200	0	0
P097	male	11-20	31-60min	150	7	1050	4200	0	0	0	0	4200	6	1	4	daily	2400	600	600	2400	1.75	1.75
P098	female	<5	31-60min	100	7	700	2800	50	1400	0	0	4200	15	2	8	monthly	6500	6500	812.5	3250	0.646154	0.430769
P099	male	<5	61-120min	0	7	0	0	30	840	0	0	840	56	6	24	monthly	3500	3500	145.833	583.333	0.24	0
P100	female	<5	31-60min	0	7	0	0	0	0	0	0	0	40	5	20	daily	8000	400	400	1600	0	0
P101	male	<5	<30min	40	7	280	1120	0	0	0	0	1120	9	1	4	daily	2800	700	700	2800	0.4	0.4
P102	male	<5	31-60min	0	7	0	0	20	560	0	0	560	168	7	28	daily	22400	800	800	3200	0.025	0
P103	male	21-30	31-60min	100	7	700	2800	20	560	0	0	3360	6	1	4	daily	8000	2000	2000	8000	0.42	0.35
P104	male	6-10	61-120min	200	7	1400	5600	25	700	0	0	6300	35	4	16	daily	12800	800	800	3200	0.492188	0.4375
P105	male	6-10	61-120min	140	7	980	3920	20	560	0	0	4480	6	1	4	daily	10000	2500	2500	10000	0.448	0.392
P106	male	6-10	31-60min	250	7	1750	7000	0	0	0	0	7000	12	2	8	daily	7200	900	900	3600	0.972222	0.972222
P107	male	<5	31-60min	0	7	0	0	20	560	0	0	560	48	6	24	daily	14400	600	600	2400	0.0388889	0
P108	male	<5	31-60min	0	7	0	0	0	0	0	0	0	50	6	24	daily	4800	200	200	800	0	0
P109	male	<5	<30min	100	7	700	2800	50	1400	0	0	4200	12	1	4	daily	4000	1000	1000	4000	1.05	0.7
P110	male	6-10	<30min	100	7	700	2800	20	560	0	0	3360	12	2	8	daily	8000	1000	1000	4000	0.42	0.35
P111	male	<5	<30min	50	7	350	1400	0	0	0	0	1400			0	monthly	15000	15000	0	0	0.0933333	0.0933333
P112	male	<5	31-60min	50	7	350	1400	20	560	0	0	1960	4	1	4	daily	2400	600	600	2400	0.816667	0.583333
P113	male	6-10	<30min	140	7	980	3920	85	2380	0	0	6300	42	5	20	daily	15000	750	750	3000	0.42	0.261333
P114	male	>31	31-60min	320	7	2240	8960	35	980	0	0	9940	3	1	4	daily	2800	700	700	2800	3.55	3.2
P115	male	<5	31-60min	0	7	0	0	0	0	0	0	0	84	7	28	daily	70000	2500	2500	10000	0	0
P116	male	<5	<30min	0	7	0	0	35	980	0	0	980	3	1	4	daily	1200	300	300	1200	0.816667	0
P117	male	<5	<30min	100	7	700	2800	20	560	0	0	3360	6	1	4	daily	4000	1000	1000	4000	0.84	0.7
P118	female	<5	<30min	100	7	700	2800	20	560	0	0	3360	6	1	4	daily	14400	3600	3600	14400	0.233333	0.194444
P119	male	<5	<30min	0	7	0	0	20	560	0	0	560	60	6	24	daily	6000	250	250	1000	0.0933333	0
P120	male	<5	<30min	0	7	0	0	20	560	0	0	560	50	5	20	daily	10000	500	500	2000	0.056	0
P121	male	21-30	31-60min	300	7	2100	8400	0	0	0	0	8400	42	5	20	daily	40000	2000	2000	8000	0.21	0.21
P122	female	11-20	<30min	100	7	700	2800	100	2800	0	0	5600	2	1	4	monthly	6500	6500	1625	6500	0.861538	0.430769
P123	male	6-10	61-120min	100	7	700	2800	30	840	0	0	3640	18	2	8	daily	6400	800	800	3200	0.56875	0.4375
P124	male	<5	<30min	0	7	0	0	0	0	0	0	0	6	1	4	daily	4000	1000	1000	4000	0	0
P125	male	<5	<30min	0	7	0	0	0	0	0	0	0	6	1	4	daily	4000	1000	1000	4000	0	0
P126	male	<5	<30min	40	7	280	1120	100	2800	0	0	3920	3	1	4	monthly	7500	7500	1875	7500	0.522667	0.149333
P127	male	<5	<30min	0	7	0	0	20	560	0	0	560	5	1	4	daily	800	200	200	800	0.7	0
P128	male	<5	<30min	100	7	700	2800	20	560	0	0	3360	3	1	4	daily	3200	800	800	3200	1.05	0.875
P129	male	21-30	31-60min	0	7	0	0	0	0	0	0	0	10	1	4	daily	2000	500	500	2000	0	0
P130	male	21-30	31-60min	0	7	0	0	0	0	0	0	0	10	1	4	daily	2000	500	500	2000	0	0
P131	male	6-10	<30min	0	7	0	0	35	980	0	0	980	12	1	4	daily	8000	2000	2000	8000	0.1225	0
P132	female	11-20	31-60min	50	7	350	1400	20	560	0	0	1960	12	1	4	daily	4000	1000	1000	4000	0.49	0.35
P133	female	<5	<30min	0	7	0	0	0	0	0	0	0	16	2	8	daily	1600	200	200	800	0	0
P134	female	6-10	31-60min	0	7	0	0	0	0	0	0	0	12	1	4	monthly	6500	6500	1625	6500	0	0
P135	male	<5	31-60min	100	7	700	2800	100	2800	0	0	5600	48	5	20	monthly	12000	12000	600	2400	0.466667	0.233333
P136	male	6-10	31-60min	100	7	700	2800	35	980	0	0	3780	40	5	20	daily	8000	400	400	1600	0.4725	0.35
P137	male	<5	31-60min	0	7	0	0	20	560	0	0	560	0	1	4	daily	1200	300	300	1200	0.466667	0
P138	male	<5	<30min	0	7	0	0	20	560	0	0	560	12	1	4	daily	2400	600	600	2400	0.233333	0
P139	male	11-20	<30min	100	7	700	2800	20	560	0	0	3360	6	1	4	daily	2400	600	600	2400	1.4	1.16667
P140	female	<5	<30min	0	7	0	0	20	560	100	0	560	8	1	4	daily	12000	3000	3000	12000	0.0466667	0
P141	male	21-30	<30min	150	7	1050	4200	20	560	0	0	4760	8	1	4	daily	5000	5000	1250	5000	0.952	0.84
P142	male	6-10	31-60min	0	7	0	0	0	0	0	0	0	54	5	20	daily	8000	400	400	1600	0	0
P143	male	<5	31-60min	0	7	0	0	35	980	0	0	980	90	7	28	daily	11200	400	400	1600	0.0875	0
P144	male	6-10	<30min	40	7	280	1120	150	4200	0	0	5320	168	7	28	daily	280000	10000	10000	40000	0.019	0.004
P145	male	<5	31-60min	40	7	280	1120	20	560	0	0	1680	105	7	28	daily	140000	5000	5000	20000	0.012	0.008
P146	female	<5	31-60min	200	7	1400	5600	120	3360	0	0	8960	3	1	4	monthly	6500	6500	1625	6500	1.37846	0.861538
P147	male	21-30	31-60min	140	7	980	3920	0	0	0	0	3920	11	1	4	monthly	15000	15000	3750	15000	0.261333	0.261333
P148	male	21-30	<30min	200	7	1400	5600	40	1120	0	0	6720	6	1	4	daily	2000	500	500	2000	3.36	2.8
P149	male	21-30	31-60min	220	7	1540	6160	20	560	0	0	6720	5	1	4	daily	2000	500	500	2000	3.36	3.08
P150	male	11-20	31-60min	300	7	2100	8400	50	1400	0	0	9800	5	1	4	daily	4000	1000	1000	4000	2.45	2.1
P151	male	<5	<30min	0	7	0	0	20	560	0	0	560	30	3	12	daily	8400	700	700	2800	0.0666667	0
P152	male	11-20	31-60min	200	7	1400	5600	20	560	0	0	6160	36	4	16	weekly	12000	3000	750	3000	0.513333	0.466667
P153	male	6-10	<30min	50	7	350	1400	35	980	0	0	2380	44	5	20	daily	6000	300	300	1200	0.396667	0.233333
P154	male	11-20	31-60min	20	7	140	560	0	0	0	0	560	42	5	20	daily	26000	1300	1300	5200	0.0215385	0.0215385
P155	male	11-20	<30min	100	7	700	2800	20	560	150	0	3360	12	1	4	daily	8000	2000	2000	8000	0.42	0.35
P156	male	6-10	61-120min	0	7	0	0	0	0	0	0	0	0	1	4	daily	0	0	0	0	#DIV/0!	#DIV/0!
P157	male	21-30	31-60min	100	7	700	2800	0	0	0	0	2800	5	1	4	monthly	6500	6500	1625	6500	0.430769	0.430769
P158	male	11-20	31-60min	120	7	840	3360	20	560	0	0	3920	50	6	24	daily	6000	250	250	1000	0.653333	0.56
P159	male	21-30	61-120min	600	7	4200	16800	120	3360	0	0	20160	15	1	4	monthly	20000	20000	5000	20000	1.008	0.84
P160	male	6-10	31-60min	100	7	700	2800	20	560	0	0	3360	3	1	4	monthly	6000	6000	1500	6000	0.56	0.466667
P161	male	<5	<30min	0	7	0	0	0	0	100	0	0	6	1	4	monthly	6500	6500	1625	6500	0	0
P162	male	6-10	<30min	150	7	1050	4200	0	0	0	0	4200			0	monthly	10500	10500	0	0	0.4	0.4
P163	male	11-20	<30min	100	7	700	2800	0	0	0	0	2800	42	5	20	daily	40000	2000	2000	8000	0.07	0.07
P164	male	6-10	<30min	150	7	1050	4200	50	1400	0	0	5600	8	1	4	daily	8000	2000	2000	8000	0.7	0.525
P165	male	<5	31-60min	160	7	1120	4480	20	560	0	0	5040	5	1	4	daily	800	200	200	800	6.3	5.6
P166	male	11-20	31-60min	120	7	840	3360	100	2800	0	0	6160	100	7	28	daily	28000	1000	1000	4000	0.22	0.12
P167	male	<5	31-60min	50	7	350	1400	20	560	0	0	1960	5	1	4	daily	1200	300	300	1200	1.63333	1.16667
P168	male	<5	61-120min	100	7	700	2800	20	560	0	0	3360	36	4	16	daily	4000	250	250	1000	0.84	0.7
P169	female	<5	<30min	60	7	420	1680	50	1400	250	1000	3080	6	1	4	monthly	6500	6500	1625	6500	0.473846	0.258462
P170	male	6-10	31-60min	250	7	1750	7000	0	0	0	0	7000	8	1	4	monthly	32000	32000	8000	32000	0.21875	0.21875
P171	male	11-20	<30min	150	7	1050	4200	100	2800	0	0	7000	2	1	4	daily	50000	50000	12500	50000	0.14	0.084
P172	male	<5	<30min	0	7	0	0	0	0	0	0	0	48	5	20	daily	4800	7000	240	960	0	0
P173	male	<5	<30min	0	7	0	0	70	1960	0	0	1960	25	2	8	monthly	6500	6500	812.5	3250	0.301538	0
P174	male	<5	<30min	0	7	0	0	0	0	0	0	0	5	1	4	daily	2000	500	500	2000	0	0
P175	male	11-20	31-60min	180	7	1260	5040	0	0	0	0	5040	6	1	4	monthly	6500	6500	1625	6500	0.775385	0.775385
P176	male	11-20	<30min	100	7	700	2800	50	1400	0	0	4200	24	2	8	monthly	6500	6500	812.5	3250	0.646154	0.430769
P177	female	<5	>121min	50	7	350	1400	35	980	0	0	2380	28	2	8	daily	20000	2500	2500	10000	0.119	0.07
P178	male	11-20	61-120min	0	7	0	0	50	1400	0	0	1400	42	5	20	daily	20000	1000	1000	4000	0.07	0
P179	male	<5	<30min	80	7	560	2240	0	0	0	0	2240	4	1	4	daily	2800	700	700	2800	0.8	0.8
P180	male	<5	<30min	80	7	560	2240	0	0	0	0	2240	4	1	4	daily	2800	700	700	2800	0.8	0.8
P181	female	21-30	61-120min	180	7	1260	5040	20	560	0	0	5600	0	1	4	annually	0	0	0	0	#DIV/0!	#DIV/0!
P182	male	11-20	31-60min	120	7	840	3360	0	0	0	0	3360	7	1	4	monthly	7500	7500	1875	7500	0.448	0.448
P183	male	11-20	<30min	120	7	840	3360	20	560	0	0	3920	60	7	28	daily	22400	800	800	3200	0.175	0.15
P184	male	6-10	31-60min	300	7	2100	8400	0	0	150	600	8400	6	1	4	monthly	6500	6500	1625	6500	1.29231	1.29231
P185	male	11-20	31-60min	70	7	490	1960	100	2800	0	0	4760	25	2	8	monthly	6500	6500	812.5	3250	0.732308	0.301538
P186	female	6-10	<30min	100	7	700	2800	100	2800	0	0	5600	5	1	4	monthly	6500	6500	1625	6500	0.861538	0.430769
P187	female	11-20	<30min	70	7	490	1960	0	0	100	400	1960	168	7	28	daily	28000	1000	1000	4000	0.07	0.07
P188	male	<5	<30min	0	7	0	0	20	560	0	0	560	25	2	8	daily	16000	2000	2000	8000	0.035	0
P189	male	11-20	31-60min	150	7	1050	4200	100	2800	0	0	7000	6	1	4	daily	2000	500	500	2000	3.5	2.1
P190	male	<5	<30min	0	6	0	0	20	480	0	0	480	50	6	24	daily	8400	350	350	1400	0.0571429	0
P191	male	21-30	31-60min	40	7	280	1120	0	0	0	0	1120	6	1	4	daily	1000	250	250	1000	1.12	1.12
P192	male	11-20	31-60min	160	7	1120	4480	20	560	0	0	5040	8	1	4	weekly	15200	3800	3800	15200	0.331579	0.294737
P193	male	6-10	31-60min	80	7	560	2240	50	1400	100	400	3640	56	6	24	daily	2400	100	100	400	1.51667	0.933333
P194	male	<5	31-60min	0	7	0	0	0	0	0	0	0	42	5	20	daily	6000	300	300	1200	0	0
P195	male	11-20	61-120min	40	7	280	1120	0	0	200	800	1120	54	6	24	daily	24000	1000	1000	4000	0.0466667	0.0466667
P196	male	<5	31-60min	60	7	420	1680	35	980	0	0	2660	0	1	4	daily	5000	5000	1250	5000	0.532	0.336
P197	male	>31	31-60min	300	7	2100	8400	0	0	0	0	8400	8	1	4	daily	1200	300	300	1200	7	7
P198	female	6-10	<30min	100	7	700	2800	100	2800	0	0	5600	16	2	8	monthly	8000	8000	1000	4000	0.7	0.35
P199	male	21-30	31-60min	200	7	1400	5600	100	2800	250	1000	8400	45	5	20	weekly	33600	8400	1680	6720	0.25	0.166667
P200	male	<5	<30min	0	7	0	0	50	1400	0	0	1400	12	2	8	monthly	6500	6500	812.5	3250	0.215385	0
P201	male	21-30	61-120min	600	7	4200	16800	50	1400	0	0	18200	35	4	16	daily	24000	1500	1500	6000	0.758333	0.7
P202	male	<5	<30min	200	7	1400	5600	150	4200	0	0	9800	98	7	28	daily	33600	1200	1200	4800	0.291667	0.166667
P203	male	<5	<30min	0	7	0	0	20	560	0	0	560	6	1	4	daily	4000	1000	1000	4000	0.14	0
P204	male	11-20	<30min	130	7	910	3640	50	1400	0	0	5040	35	4	16	weekly	16000	1000	1000	4000	0.315	0.2275
P205	male	<5	<30min	40	7	280	1120	0	0	0	0	1120	35	4	16	daily	16000	1000	1000	4000	0.07	0.07
P206	male	21-30	31-60min	260	7	1820	7280	20	560	0	0	7840	5	1	4	daily	9000	9000	2250	9000	0.871111	0.808889
P207	male	6-10	<30min	160	7	1120	4480	0	0	0	0	4480	5	1	4	daily	2000	500	500	2000	2.24	2.24
P208	male	11-20	<30min	120	7	840	3360	20	560	0	0	3920	56	6	24	daily	16800	700	700	2800	0.233333	0.2
P209	male	<5	31-60min	0	7	0	0	0	0	0	0	0	84	7	28	daily	11200	400	400	1600	0	0
P210	male	11-20	31-60min	100	7	700	2800	20	560	100	400	3360	6	1	4	daily	16000	4000	4000	16000	0.21	0.175
P211	male	<5	<30min	40	7	280	1120	50	1400	0	0	2520	40	5	20	monthly	5500	5500	275	1100	0.458182	0.203636
P212	male	6-10	61-120min	90	7	630	2520	20	560	0	0	3080	8	1	4	daily	2400	600	600	2400	1.28333	1.05
P213	male	11-20	<30min	80	7	560	2240	20	560	0	0	2800	105	7	28	daily	28000	1000	1000	4000	0.1	0.08
P214	female	<5	<30min	0	7	0	0	20	560	0	0	560	3	1	4	daily	2800	700	700	2800	0.2	0
P215	male	6-10	31-60min	100	7	700	2800	0	0	0	0	2800	56	6	24	daily	12000	500	500	2000	0.233333	0.233333
P216	male	6-10	<30min	150	7	1050	4200	50	1400	100	400	5600	24	2	8	monthly	7000	7000	875	3500	0.8	0.6
P217	male	<5	<30min	100	7	700	2800	0	0	0	0	2800	2	1	4	daily	1200	300	300	1200	2.33333	2.33333
P218	female	<5	61-120min	60	7	420	1680	35	980	0	0	2660	40	4	16	monthly	6500	6500	406.25	1625	0.409231	0.258462
P219	female	<5	<30min	100	7	700	2800	0	0	0	0	2800	48	5	20	daily	60000	3000	3000	12000	0.0466667	0.0466667
P220	male	6-10	31-60min	120	7	840	3360	0	0	0	0	3360	8	1	4	annually	125	500	31.25	125	26.88	26.88
P221	male	11-20	<30min	100	7	700	2800	20	560	0	0	3360	12	1	4	daily	6000	1500	1500	6000	0.56	0.466667
P222	female	11-20	31-60min	200	7	1400	5600	20	560	0	0	6160	10	1	4	daily	2000	500	500	2000	3.08	2.8
P223	male	<5	31-60min	0	7	0	0	0	0	0	0	0	8	1	4	daily	5000	5000	1250	5000	0	0
P224	male	11-20	<30min	120	7	840	3360	0	0	0	0	3360	24	2	8	daily	16000	2000	2000	8000	0.21	0.21
P225	male	11-20	<30min	100	7	700	2800	0	0	0	0	2800	21	2	8	daily	16000	2000	2000	8000	0.175	0.175
P226	male	<5	<30min	0	7	0	0	0	0	0	0	0	35	4	16	daily	8000	500	500	2000	0	0
P227	female	11-20	31-60min	200	7	1400	5600	100	2800	0	0	8400	5	1	4	monthly	6500	6500	1625	6500	1.29231	0.861538
P228	male	<5	<30min	0	7	0	0	0	0	0	0	0	2	1	4	daily	2000	500	500	2000	0	0
P229	male	>31	31-60min	200	7	1400	5600	150	4200	0	0	9800	60	5	20	monthly	15000	15000	750	3000	0.653333	0.373333
P230	male	11-20	31-60min	210	4	840	3360	0	0	0	0	3360	14	2	8	daily	12000	1500	1500	6000	0.28	0.28
P231	male	11-20	31-60min	200	7	1400	5600	20	560	100	400	6160	15	2	8	daily	3200	400	400	1600	1.925	1.75
P232	male	11-20	<30min	200	7	1400	5600	0	0	0	0	5600	42	5	20	daily	10000	500	500	2000	0.56	0.56
P233	male	<5	<30min	0	7	0	0	100	2800	0	0	2800	48	5	20	monthly	15000	15000	750	3000	0.186667	0
P234	male	11-20	31-60min	100	7	700	2800	30	840	0	0	3640	54	6	24	weekly	20000	5000	833.333	3333.33	0.182	0.14
P235	male	<5	31-60min	0	7	0	0	20	560	0	0	560	3	1	4	daily	8000	2000	2000	8000	0.07	0
P236	male	<5	31-60min	0	7	0	0	0	0	0	0	0	35	4	16	daily	1600	100	100	400	0	0
P237	female	<5	<30min	0	7	0	0	0	0	0	0	0	12	2	8	monthly	5000	5000	625	2500	0	0
P238	male	21-30	<30min	100	7	700	2800	20	560	0	0	3360	6	1	4	daily	5000	5000	1250	5000	0.672	0.56
P239	female	6-10	31-60min	0	7	0	0	0	0	0	0	0	12	1	4	daily	1600	400	400	1600	0	0
P240	male	<5	<30min	50	7	350	1400	0	0	0	0	1400	9	1	4	monthly	26000	26000	6500	26000	0.0538462	0.0538462
P241	male	<5	31-60min	0	7	0	0	20	560	0	0	560	50	6	24	daily	14400	600	600	2400	0.0388889	0
P242	male	<5	<30min	0	7	0	0	20	560	0	0	560	15	1	4	daily	800	200	200	800	0.7	0
P243	female	21-30	31-60min	60	7	420	1680	70	1960	0	0	3640	12	1	4	monthly	15000	15000	3750	15000	0.242667	0.112
P244	male	<5	<30min	200	7	1400	5600	0	0	0	0	5600	8	1	4	daily	2000	500	500	2000	2.8	2.8
P245	male	<5	31-60min	0	7	0	0	0	0	0	0	0	60	5	20	monthly	7000	7000	350	1400	0	0
P246	male	21-30	61-120min	170	7	1190	4760	20	560	0	0	5320	12	1	4	daily	2400	600	600	2400	2.21667	1.98333
P247	male	6-10	<30min	100	7	700	2800	0	0	0	0	2800	12	1	4	daily	2000	500	500	2000	1.4	1.4
P248	male	<5	<30min	40	7	280	1120	20	560	0	0	1680	12	1	4	daily	3200	800	800	3200	0.525	0.35
P249	male	<5	<30min	100	7	700	2800	0	0	0	0	2800	5	1	4	daily	2000	500	500	2000	1.4	1.4
